# Supplementary material for: An Evaluation of the Distance at Which Direct Ecological Effects of Released Pheasants Extend Beyond Their Release Sites
Source: Ecol Evol. 2026 Mar 4;16(3):e73170. doi: 10.1002/ece3.73170 (PMC12959934; doi:10.1002/ece3.73170)
Supplement: Supplementary file 1 — Data S1: ece373170‐sup‐0001‐DataS1.zip. [file ECE3-16-e73170-s001.zip]

Archive with 4 entries (4 files):
- ece373170-sup-0001-ESM1.docx
- ece373170-sup-0002-ESM2.docx
- ece373170-sup-0003-ESM3.docx
- ece373170-sup-0004-Supinfo.zip
